# Supplementary material for: Meibomian gland features in a Norwegian cohort of patients with primary Sjögren´s syndrome
Source: PLoS One. 2017 Sep 8;12(9):e0184284. doi: 10.1371/journal.pone.0184284 (PMC5590907; doi:10.1371/journal.pone.0184284)
Supplement: S1 File — (XLSX) [file pone.0184284.s001.xlsx]

## Sheet: MG morphology-comparison_averag
ID	Age	Group	Upper_Dropou	Lower_Dropnout	Upper_tutoisity	Upper_thickness	Upper_Density	Upper_length	MDEIS	OSDI	Osmolarity	TBUT	OPI	Schirmer	TMH	Ocular_stainig	Cornea_Staning	Expressibility	Meibumquality_pergland	Telangiectasia	LMAS	percentageLMAS	Cornealsensitivity
a1	68	2	51.1804	70.9846	0.5	21.6868	15.2718	206.579	19	58.33	320	1	0.63	6.5	0.25	6	2.5	5	0	0	0	0	#NULL!
a2	40	2	47.528	71.94	2	16.3378	14.6355	256.907	18	56.25	327.5	1	0.83	14.5	0.21	0.5	0.5	3	0	0	0	0	#NULL!
a3	64	2	30.0031	72.8195	1.5	26.5677	16.123	273.591	17	25	322.5	2.5	#NULL!	9.5	0.11	0	0	#NULL!	#NULL!	#NULL!	#NULL!	#NULL!	60
a4	32	2	32.8874	29.1095	2.5	14.3847	12.8278	292.296	16	29.16	363	3	0.79	13	0.1	5	1	4	0	0	0	0	#NULL!
a5	57	2	#NULL!	89.2689	#NULL!	#NULL!	#NULL!	#NULL!	22	16.67	#NULL!	3	1.11	5	0.085	2	2	0	#NULL!	0	0	0	#NULL!
a6	55	2	23.8638	27.0577	5	19.1143	13.4483	309.7	23	40	344	4.5	1.955	5.5	0.135	1.5	1	2	0.5	0	0	0	#NULL!
a7	68	2	85.1708	75.3008	0.5	12.252	14.0125	138.238	12	8.33	332.5	1.5	1.25	2.5	0.075	4	2.5	3.5	0	1	1	1	#NULL!
a8	39	2	22.7107	76.5761	3	15.8035	17.1585	282.183	27	54.16	#NULL!	15	1.74	#NULL!	0.115	3	1	3.5	0	0	0	0	#NULL!
a9	64	2	31.633	63.0144	4.5	9.68433	10.542	324.478	14	2.27	318.5	2.5	0.835	7.5	0.245	5.5	2.5	3.5	0	1	3	1	57.5
a10	72	2	38.6556	66.516	1	18.2265	16.6498	327.005	12	16.67	352.5	1.5	#NULL!	#NULL!	0.15	2	2	3	0	0	0	0	52.5
a11	54	2	40.3607	36.2845	0	19.7172	14.0972	269.77	21	86.36	295.5	3	1.2	#NULL!	0.17	2.5	0	2	0	0	0	0	60
a12	36	2	32.0838	62.9294	2	21.8852	16.7382	309.004	11	10.42	#NULL!	1	0.705	0	0.14	8.5	3.5	2	0	1	1	1	60
a13	53	2	26.4985	42.0263	2.5	19.5498	14.1138	257.54	13	52.08	303	1.5	0.65	1	0.15	4.5	2	#NULL!	#NULL!	#NULL!	#NULL!	#NULL!	#NULL!
a14	47	2	#NULL!	41.9463	#NULL!	#NULL!	#NULL!	#NULL!	18	32.5	366	1.5	1.07	5	0.185	3	1	4	0	0	0	0	60
a15	72	2	34.5189	69.1501	0	16.5592	14.8295	256.998	22	25	#NULL!	1	0.53	#NULL!	0.15	3.5	3.5	1	0	1	1	1	60
a16	54	2	20.0255	53.8111	3.5	19.7373	14.4747	333.39	19	35.42	314	7.5	4.17	13.5	0.245	0.5	0.5	1	0	1	1	1	#NULL!
a17	33	2	34.0691	55.7988	4	15.7487	16.9675	315.75	21	43.75	343	1	0.4	6	0.14	9	3	5	0.6	#NULL!	#NULL!	#NULL!	#NULL!
a19	68	2	59.9205	43.2079	0	19.1387	17.1445	156.934	21	43.75	307.5	1	0.195	0	0.09	4	3	5	0	1	1	1	45
a20	51	2	31.5046	50.0219	3	20.482	17.5218	308.454	16	33.33	320.5	1	0.3	5	0.14	7.5	2.5	4	0	1	1.5	1	#NULL!
a21	48	2	38.3333	45.228	2.5	23.6958	15.3268	264.377	20	39.58	353.5	1	0.5	1	0.1	5	4	4	0.5	1	1	1	#NULL!
a22	48	2	44.566	#NULL!	2	21.7333	16.4247	212.383	13	35.42	320.5	3.5	1.165	2	0.115	4	0.5	4	0	1	1	1	60
a23	44	2	19.6071	44.0901	4.5	26.1227	18.0375	330.976	16	30	321	5	1.85	4.5	0.15	3.5	0.5	2	0	1	2	1	60
a24	40	2	19.898	48.6791	7	17.6765	12.593	331.339	11	8.33	374.5	2	0.33	3.5	0.18	3.5	2	2	0	1	1	1	55
a25	57	2	29.5483	59.6906	2	19.3703	16.8057	332.895	19	45.83	346	1	0.67	1	0.175	4.5	2.5	3	0	1	1.5	1	60
a26	35	2	31.8767	40.4556	3.5	22.3798	14.1695	347.951	13	31.25	348.5	1	0.59	1.5	0.095	4	3	5	0	1	1	1	60
a27	71	2	34.6509	39.0855	4	24.8997	18.0417	270.551	17	31.25	319.5	1.5	0.94	7	0.345	4	2.5	2.5	2	1	2	1	60
a28	48	2	24.0686	46.7382	4	20.4962	17.9507	277.469	19	22.92	372.5	1.5	1.365	0	0.17	4	1.5	1	0	1	1	1	60
a29	47	2	20.611	55.0924	2.5	23.7852	17.1397	294.716	15	20.83	337	2	1.11	2	0.16	2.5	0.5	3	0	1	1	1	60
a30	64	2	34.56	37.4747	2	19.0118	18.0933	254.125	21	64.58	312.5	2	1.055	2.5	0.295	2.5	1.5	2.5	0	1	1	1	60
a31	39	2	30.9281	53.3087	2.5	24.0757	16.2403	289.378	20	61.11	318.5	2.5	1.085	6	0.11	10	3	4	0	0	0	0	60
a32	51	2	27.7394	42.7716	1.5	22.148	15.0268	289.329	19	33.33	371.5	1	0.5	3.5	0.1	3	1	4.5	0	1	1	1	55
a33	64	2	31.1624	30.3968	3	17.382	17.1135	285.099	20	60.42	338	1.5	1.365	3.5	0.105	1.5	1.5	4.5	0.2	1	2	1	60
a34	59	2	26.177	59.6299	3	19.1345	16.4323	263.389	15	6.82	334	1.5	1.07	2.5	0.105	2.5	2.5	4	0	0	0	0	52.5
a35	57	2	24.0854	32.284	2.5	15.7972	16.0583	227.072	19	20.83	347.5	1	0.83	9.5	0.13	5	2	3	0	0	0	0	60
1	50	1	31.0087	31.5255	4.5	22.8103	19.7707	225.623	1	2	309.5	3.5	1.17	27.5	#NULL!	0	0	5	0	0	0	0	#NULL!
2	57	1	23.569	49.3611	4	16.3887	15.2345	248.265	4	0	316	5	2.5	16	0.23	0.5	0.5	1	1	0	#NULL!	#NULL!	#NULL!
3	54	1	30.383	50.6684	3.5	18	22.0705	295.085	4	0	313.5	2	0.8	10.5	0.1	1.5	0.5	2	1.5	1	#NULL!	#NULL!	#NULL!
4	52	1	40.8604	45.2606	5.5	17.0208	15.0417	198.227	6	2	337	7.5	1.5	20.5	0.26	2	1	2	0	0	0	0	#NULL!
5	40	1	28.5133	45.2911	3	19.5077	14.7848	270.555	8	2.08	300.5	6.5	1.3	32	#NULL!	0	0	4	0	0	0	0	#NULL!
6	63	1	16.7678	52.1129	4	21.7198	18.1658	287.86	6	4.16	313.5	6	0.3	17.5	0.14	0	0	4	0	1	2	1	#NULL!
7	34	1	9.64018	28.7148	0	13.7112	14.0583	268.069	6	2.08	323	4	#NULL!	35	0.24	0.5	0	5	0	0	0	0	57.5
8	44	1	20.37	31.2737	6	20.028	15.5487	345.247	5	2.08	321	9	0.67	6	0.17	0	0	5	0	0	0	0	60
9	34	1	17.1411	32.422	3.5	13.3017	15.0488	313.052	5	0	336	15	5.56	26	0.24	0	0	3.5	0	0	0	0	#NULL!
10	54	1	38.1976	34.1094	4	15.7732	14.607	204.884	2	0	347.5	9	0.9	4.5	0.18	0	0	2	0	#NULL!	#NULL!	#NULL!	60
12	35	1	19.0542	35.025	5	15.0937	15.3727	263.12	5	0	317.5	9	3.6	32.5	#NULL!	3	1	4.5	1	0	0	0	#NULL!
13	50	1	#NULL!	#NULL!	#NULL!	#NULL!	#NULL!	#NULL!	7	2.08	320	6	3.75	#NULL!	0.245	0	0	1	0	0	0	0	#NULL!
14	57	1	13.3798	41.8728	4.5	21.0452	14.946	308.844	5	2.08	306	3	0.7	16.5	0.38	0	0	4	0	0	0	0	60
15	57	1	21.2189	47.3787	6	18.4547	18.2955	378.918	3	8.33	325.5	3	1	8	0.27	0	0	2.5	0	0	0	0	52.5
16	40	1	11.9	39.7	4	15.2	17.8	308.9	4	5	317.5	3.5	#NULL!	35	0.23	0	0	5	0	0	0	0	55
17	51	1	17.167	32.6839	2.5	23.6908	17.8735	358.409	5	8.33	300	3	1.67	1	0.19	1	1	5	0	0	0	0	60
18	73	1	33.1498	52.4967	0.5	19.501	16.8078	298.529	1	6.25	334.5	2	0.74	10	0.41	0	0	0.5	1	#NULL!	#NULL!	#NULL!	#NULL!
20	33	1	32.602	37.0763	3	18.8357	17.1375	243.305	4	0	303	7	2.34	#NULL!	0.18	0	0	#NULL!	#NULL!	0	0	0	#NULL!
21	46	1	33.0669	57.6568	10	15.1263	11.2058	325.342	5	39.58	307.5	13	3.03	35	0.19	0	0	3	0	0	0	0	60
22	41	1	30.8185	59.602	3	19.6245	13.9818	287.446	3	4.17	295.5	2	0.53	0	0.22	0	0	2.5	0	0	0	0	#NULL!
23	44	1	22.3904	28.4925	2.5	19.5098	16.719	294.632	3	4.17	340	8.5	4.25	14.5	0.13	0	0	2	0	0	0	0	60
24	32	1	27.6081	43.2813	5.5	23.39	19.0783	321.221	2	8.33	317	8.5	4.72	4.5	0.15	2.5	0	5	0	0	0	0	50
25	43	1	19.6278	31.9406	3	23.222	17.3142	279.402	4	2.7	#NULL!	7	3.05	#NULL!	0.13	5.5	0	5	0	0	0	0	60
26	50	1	18.9161	60.0871	3	18.0237	13.0607	223.791	6	18.75	312.5	3	1.76	5	0.23	1.5	0	1.5	1.3	0	0	0	60
27	43	1	18.08	41.2561	4	20.3972	11.6997	371.828	3	6.25	299.5	4	2.22	5	0.36	0.5	0	4.5	0	1	1	1	60
28	47	1	23.9739	42.4688	8.5	12.3372	16.7342	347.445	5	2.08	307	7	1.17	2.5	0.29	0.5	0.5	3.5	0	0	0	0	60
29	46	1	22.952	49.572	9.5	19.9735	21.2477	300.583	0	0	304	1	0.77	30	0.18	2	0	3	0	1	0.5	1	60
30	54	1	22.516	39.8768	6.5	21.1133	14.8823	270.307	7	10.42	358	3	0.79	25.5	0.26	0	0	3.5	0	0	0	0	60
31	79	1	21.8419	44.757	5.5	16.7013	17.1843	272.25	5	4.17	341	1	0.2	8	0.13	1	1	4	0	1	2	1	60
32	69	1	26.772	61.401	8	17.4738	16.5645	351.285	3	4.17	336.5	6	2.4	18	0.24	1.5	0.5	2	0	0	0	0	60
33	38	1	16.7628	37.1345	5.5	18.1422	16.0237	305.109	3	2.08	334.5	2.5	1.57	3	0.15	2	2	5	0	0	#NULL!	#NULL!	60
35	58	1	45.1836	47.9373	1.5	16.7197	15.9193	232.416	0	0	316	3.5	2.92	19	0.21	0	0	5	0	0	0	0	60
